# Supplementary material for: PAH-former: Transfer learning for efficient discovery of pulmonary arterial hypertension-associated genes
Source: PLoS One. 2026 Mar 6;21(3):e0344084. doi: 10.1371/journal.pone.0344084 (PMC12965534; doi:10.1371/journal.pone.0344084)
Supplement: S1 File — (ZIP) [file pone.0344084.s001.zip]

Archive with 3 entries (2 files):
- Supplementary files/
- Supplementary files/Supplementary materials260218.docx
- Supplementary files/Supplementary table.xlsx
