# Supplementary material for: PAH-former: Transfer learning for efficient discovery of pulmonary arterial hypertension-associated genes
Source: PLoS One. 2026 Mar 6;21(3):e0344084. doi: 10.1371/journal.pone.0344084 (PMC12965534; doi:10.1371/journal.pone.0344084)
Supplement: S1 File — (ZIP) [file pone.0344084.s001.zip › Supplementary files/Supplementary table.xlsx]

## Sheet: CONtoIPAH_delete
Unnamed: 0	Gene	Gene_name	Ensembl_ID	Shift_to_goal_end	Goal_end_vs_random_pval	Goal_end_FDR	N_Detections	Sig
13332	15215	DJ97D16.4	ENSG00000185130	0.0131099	0.000487274	0.0233516	5	1
242	267	MTG	ENSG00000010438	0.00683016	0.000507584	0.0239692	9	1
15018	17503	MT-ND4L	ENSG00000212907	0.00682857	2.00848e-95	2.31692e-92	540	1
1488	1600	ZNF671	ENSG00000083814	0.0062031	0.00118612	0.0448615	14	1
1914	2049	D6S182	ENSG00000096384	0.00527248	4.98784e-128	1.34256e-124	693	1
15885	19067	RPL17	ENSG00000265681	0.00484014	2.63519e-44	1.03801e-41	431	1
12973	14727	S17	ENSG00000182774	0.00477599	6.05258e-132	2.44373e-128	736	1
6727	7361	FGFBP2	ENSG00000137441	0.00471012	3.01738e-20	6.09133e-18	94	1
15659	18603	PCDHA12	ENSG00000251664	0.00414104	0.00101518	0.0403821	10	1
15324	17995	MT-ATP8	ENSG00000228253	0.00407847	2.47685e-30	7.01774e-28	290	1
2859	3069	P15-TIA-1	ENSG00000105374	0.00344856	3.38993e-20	6.75893e-18	207	1
14591	16857	MT-ND5	ENSG00000198786	0.00342487	7.63016e-115	1.76039e-111	730	1
9764	10774	S100A12	ENSG00000163221	0.00319404	2.34859e-08	2.72876e-06	60	1
11910	13330	SWSAP1	ENSG00000173928	0.00300182	0.000845408	0.0355556	45	1
13999	16134	CAPL	ENSG00000196154	0.00293987	4.27391e-62	2.76095e-59	605	1
12731	14392	S1PR5	ENSG00000180739	0.00260705	0.000133536	0.00804704	48	1
7087	7754	HNRNPA1L2	ENSG00000139675	0.00252409	0.00129648	0.048356	52	1
15334	18014	EL41	ENSG00000229117	0.00245932	3.26838e-111	5.86493e-108	818	1
15702	18676	EEF1G	ENSG00000254772	0.00237367	7.00858e-14	1.12068e-11	105	1
16149	20239	MVCD6	ENSG00000291237	0.002355	1.44569e-31	4.24509e-29	525	1
2151	2299	CCP-X	ENSG00000100450	0.00225867	1.52021e-11	2.19209e-09	108	1
3355	3604	PF1	ENSG00000109118	0.002232	6.57449e-05	0.00444259	88	1
1418	1525	PTPRC	ENSG00000081237	0.00220274	3.68464e-32	1.12277e-29	315	1
14199	16380	EOLA2	ENSG00000197021	0.00208765	0.000381852	0.019454	52	1
12373	13931	D11S2243E	ENSG00000177600	0.00205861	3.48376e-79	2.9612e-76	815	1
15889	19073	ARRDC6	ENSG00000265972	0.00191317	5.24951e-30	1.46172e-27	516	1
9183	10116	CDA	ENSG00000158825	0.00177982	0.000922042	0.0374616	34	1
9366	10326	TOR2A	ENSG00000160404	0.00177006	0.000183232	0.010531	84	1
4093	4406	GNLY	ENSG00000115523	0.00173493	6.69063e-10	8.50816e-08	140	1
1399	1505	HEL-S-65P	ENSG00000080824	0.00165401	3.4448e-51	1.68587e-48	741	1
13464	15373	VMA3	ENSG00000185883	0.00165034	7.68243e-07	7.85261e-05	74	1
15187	17739	LEB	ENSG00000215182	0.00157617	3.82131e-06	0.000350648	46	1
5901	6454	SDR37C1	ENSG00000132196	0.00150906	0.000204446	0.0116009	128	1
1303	1398	CMAP	ENSG00000077984	0.00148384	5.23132e-11	7.15982e-09	142	1
14660	16934	RPL39	ENSG00000198918	0.00138918	3.31995e-59	1.98582e-56	712	1
5615	6128	SAT1	ENSG00000130066	0.0012908	1.37228e-26	3.35794e-24	788	1
9150	10077	NCF1A	ENSG00000158517	0.0012809	5.80352e-05	0.00403995	76	1
7096	7763	ARHF	ENSG00000139725	0.00123374	0.000204722	0.0116009	83	1
13685	15695	PTMA	ENSG00000187514	0.00122386	1.06888e-60	6.63942e-58	844	1
2029	2170	GAL1	ENSG00000100097	0.00122248	4.91803e-28	1.26073e-25	471	1
8300	9132	FAU	ENSG00000149806	0.00120593	1.01786e-54	5.13699e-52	789	1
3502	3766	RPS13	ENSG00000110700	0.0011813	6.99801e-55	3.64574e-52	773	1
14549	16805	DD132	ENSG00000198668	0.0011713	1.6632e-39	5.83928e-37	713	1
7849	8599	L37	ENSG00000145592	0.00115263	4.27453e-47	1.77009e-44	784	1
1680	1796	SHUJUN-2	ENSG00000089009	0.00110304	1.36732e-56	7.88651e-54	806	1
12574	14175	GIMAP7	ENSG00000179144	0.00104475	1.77959e-06	0.000172098	109	1
4873	5262	SP-A1 GAMMA	ENSG00000122852	0.000973225	6.544e-05	0.00444057	188	1
1527	1641	FCN1	ENSG00000085265	0.000946381	1.7927e-05	0.00144809	89	1
5319	5794	EVI2A	ENSG00000126860	0.000938691	0.000441413	0.0216025	112	1
12726	14383	PRF1	ENSG00000180644	0.000912274	1.30995e-05	0.00110763	131	1
15475	18307	GLIF	ENSG00000240972	0.000903656	4.32532e-17	7.84876e-15	453	1
13903	15998	ROCO2	ENSG00000188906	0.00088565	0.000743086	0.0323473	125	1
12674	14310	SEPTIN-1	ENSG00000180096	0.000867734	0.00127174	0.0475431	99	1
1051	1124	PABPC2	ENSG00000070756	0.000816024	1.35653e-26	3.35794e-24	722	1
13858	15938	DPD	ENSG00000188641	0.000797703	1.13552e-07	1.2391e-05	143	1
14559	16818	MT-ND6	ENSG00000198695	0.000769097	1.55285e-13	2.43481e-11	321	1
5112	5549	MT2A	ENSG00000125148	0.000760879	1.66738e-07	1.79521e-05	436	1
10327	11421	RPL36AP42	ENSG00000165502	0.000754396	1.49089e-26	3.59371e-24	742	1
9443	10410	RPL8	ENSG00000161016	0.000742722	8.71776e-32	2.60726e-29	817	1
15551	18411	PUF	ENSG00000243678	0.000740374	0.000119481	0.00733696	113	1
14397	16620	CACY	ENSG00000197956	0.000739096	1.8131e-18	3.4449e-16	884	1
9516	10494	DBA11	ENSG00000161970	0.000730377	2.78055e-39	9.55445e-37	782	1
6097	6668	MSTP062	ENSG00000133574	0.000723988	3.79145e-06	0.000349896	133	1
1505	1617	GSTP1	ENSG00000084207	0.000694526	4.61211e-25	1.0795e-22	695	1
1233	1322	BM046	ENSG00000075884	0.000681935	0.000198882	0.0113497	107	1
11126	12352	CRADD	ENSG00000169372	0.000665039	0.000434278	0.0213179	66	1
7656	8380	CEP80	ENSG00000143947	0.000645781	1.79355e-31	5.17248e-29	802	1
1188	1272	NNE	ENSG00000074800	0.000637971	7.82404e-15	1.28937e-12	586	1
11281	12548	ATG8A	ENSG00000170296	0.00060702	2.35781e-05	0.00180871	176	1
14350	16564	ADIPSIN	ENSG00000197766	0.000578491	3.2328e-11	4.62033e-09	294	1
14644	16917	MT-ND1	ENSG00000198888	0.000575903	6.72512e-29	1.75179e-26	823	1
275	303	PG40	ENSG00000011465	0.000570523	0.000104306	0.00663205	108	1
7436	8141	NEDBEH	ENSG00000142599	0.00054692	1.31672e-06	0.000128879	171	1
15352	18066	DPA1	ENSG00000231389	0.000542128	6.05008e-14	9.77088e-12	433	1
12990	14751	EL33	ENSG00000182899	0.000536203	7.03158e-24	1.62229e-21	781	1
6517	7129	L-PLASTIN	ENSG00000136167	0.000507979	1.74041e-09	2.14562e-07	313	1
330	360	THC1	ENSG00000015285	0.000503552	1.98727e-05	0.00156558	148	1
14841	17194	QA1	ENSG00000204592	0.000498455	4.7786e-23	1.08696e-20	654	1
8296	9128	URP2SF	ENSG00000149781	0.000489174	9.90259e-05	0.00632122	179	1
432	469	TNFBR	ENSG00000028137	0.000483038	2.67783e-05	0.00201149	176	1
11155	12388	SMADIP1	ENSG00000169554	0.000473774	5.52308e-10	7.07918e-08	271	1
5834	6378	SEC8L1	ENSG00000131558	0.000464309	0.00112335	0.0433937	89	1
7853	8605	CTLA3	ENSG00000145649	0.000455062	0.00012894	0.00785802	124	1
8247	9069	TELO1	ENSG00000149311	0.000451976	0.000965136	0.0386773	171	1
5417	5904	TIS11	ENSG00000128016	0.00044915	3.48097e-19	6.77321e-17	577	1
5921	6475	ARA24	ENSG00000132341	0.000437008	1.65283e-12	2.47159e-10	532	1
15034	17524	CRHP	ENSG00000213145	0.000429919	2.00111e-05	0.00156883	222	1
10018	11063	HMGB2	ENSG00000164104	0.000420526	7.89342e-06	0.000700432	229	1
3626	3897	HPTP1C	ENSG00000111679	0.000415043	0.000232178	0.0129299	183	1
1972	2112	GADD45BETA	ENSG00000099860	0.000399277	2.70266e-10	3.51999e-08	425	1
8375	9214	UBC	ENSG00000150991	0.000393119	1.68266e-18	3.23512e-16	778	1
7492	8203	TSPAN25	ENSG00000143119	0.00038918	9.50023e-07	9.58929e-05	295	1
6457	7065	DRIP2	ENSG00000135905	0.000387788	0.00109814	0.0426319	80	1
14795	17129	HSPA1B	ENSG00000204388	0.000383674	2.46977e-10	3.24283e-08	416	1
8393	9236	ANK3	ENSG00000151150	0.000382397	8.93576e-05	0.0057976	130	1
5447	5939	IMD73C	ENSG00000128340	0.000335885	8.89255e-08	9.76971e-06	261	1
14398	16621	UL11	ENSG00000197958	0.000326978	3.86913e-16	6.79201e-14	815	1
10523	11659	UL15	ENSG00000166441	0.000324745	1.93413e-14	3.15518e-12	821	1
8938	9842	EL30	ENSG00000156482	0.000318361	7.13346e-21	1.47699e-18	776	1
1008	1077	RORA1	ENSG00000069667	0.000317501	0.000428795	0.0211129	143	1
9743	10748	CTSS	ENSG00000163131	0.000306192	5.30301e-08	5.98907e-06	395	1
11416	12716	FPR1	ENSG00000171051	0.000305913	0.00102719	0.040626	129	1
2061	2205	TREB-5	ENSG00000100219	0.000298313	6.62943e-08	7.38381e-06	466	1
8043	8839	MRXS35	ENSG00000147403	0.000298088	4.39e-22	9.45313e-20	826	1
10561	11703	HEL-S-125M	ENSG00000166598	0.000275847	1.44873e-12	2.18663e-10	551	1
14701	16984	FCGRIIIA	ENSG00000203747	0.000274416	1.66373e-05	0.00136873	233	1
4373	4703	C1ORF215	ENSG00000117632	0.000271381	5.75375e-06	0.000516239	203	1
5406	5893	PT49	ENSG00000127951	0.000255655	0.00017508	0.010171	108	1
9381	10342	SEMDK	ENSG00000160584	0.000254844	0.00112582	0.0433937	113	1
3102	3336	SEC61B	ENSG00000106803	0.000240796	4.59711e-11	6.40029e-09	609	1
9331	10288	EPM1	ENSG00000160213	0.000235943	8.64173e-10	1.09034e-07	676	1
4891	5281	MRFACD	ENSG00000123066	0.000231409	0.000294589	0.015806	193	1
7414	8113	MYO1F	ENSG00000142347	0.000223456	0.000664375	0.0298046	175	1
4154	4470	PLEK	ENSG00000115956	0.000202922	2.76954e-05	0.0020612	196	1
10733	11901	D16S444E	ENSG00000167526	0.000179237	1.20504e-20	2.46347e-18	842	1
3676	3949	MYONAP	ENSG00000111913	0.000176255	0.00048149	0.0232169	127	1
4839	5224	7-SEP	ENSG00000122545	0.000160507	3.76059e-11	5.28117e-09	488	1
4956	5362	G0S2	ENSG00000123689	0.00015408	0.000923201	0.0374616	169	1
15388	18151	HLA-B	ENSG00000234745	0.00013772	7.17521e-12	1.05345e-09	739	1
1514	1627	RIP160	ENSG00000084676	0.000136061	0.000696733	0.0308311	147	1
14017	16157	TUBB5	ENSG00000196230	0.000119562	3.47921e-11	4.92888e-09	415	1
2087	2231	HSP32	ENSG00000100292	0.000118763	0.000885464	0.0365014	157	1
8562	9424	MBNL1	ENSG00000152601	9.46211e-05	1.82411e-08	2.13474e-06	406	1
2775	2979	OAZ1	ENSG00000104904	9.36936e-05	7.43996e-15	1.23871e-12	785	1
675	728	NBLST1	ENSG00000054523	8.77899e-05	0.000977339	0.0390694	134	1
9811	10832	KCP2	ENSG00000163463	7.31418e-05	3.38534e-05	0.0024739	370	1
10023	11068	CPB-I	ENSG00000164111	5.96331e-05	8.60677e-09	1.02963e-06	558	1
4997	5410	ATP5F1E	ENSG00000124172	5.68366e-05	1.04611e-15	1.81662e-13	770	1
14770	17096	HLA-DRA1	ENSG00000204287	4.30183e-05	8.61916e-07	8.75468e-05	532	1
1059	1132	CDC42HS	ENSG00000070831	3.39388e-05	7.38934e-09	8.90581e-07	565	1
560	606	GRP78	ENSG00000044574	3.21768e-05	5.81598e-08	6.52279e-06	556	1
14796	17130	HSP70I	ENSG00000204389	3.19541e-05	1.60318e-07	1.73768e-05	505	1
10694	11857	ATP5L	ENSG00000167283	9.65987e-06	1.47401e-09	1.84536e-07	702	1
12375	13933	JUN	ENSG00000177606	7.52016e-06	3.19063e-08	3.65452e-06	597	1
1417	1524	DEL5Q14.3	ENSG00000081189	-8.24881e-06	0.000778926	0.0335457	146	1
5883	6434	SIS1	ENSG00000132002	-9.57048e-06	3.83557e-07	3.99642e-05	472	1
8624	9492	HNRNPU	ENSG00000153187	-1.49906e-05	7.96335e-08	8.80878e-06	520	1
12696	14345	CTTNL	ENSG00000180353	-3.14793e-05	0.000482724	0.0232169	244	1
11285	12552	HEL-S-50	ENSG00000170315	-3.74703e-05	2.33177e-10	3.08672e-08	750	1
12392	13955	RPABC5	ENSG00000177700	-4.10274e-05	3.63193e-07	3.83371e-05	576	1
7314	8006	BARR2	ENSG00000141480	-5.79709e-05	0.000181054	0.0104454	239	1
6512	7124	BRI2	ENSG00000136156	-6.3399e-05	1.72816e-09	2.14562e-07	725	1
929	995	GBF	ENSG00000067082	-6.88068e-05	4.8063e-07	4.97575e-05	558	1
15649	18573	SEP	ENSG00000250722	-8.00204e-05	0.000616047	0.0280451	253	1
678	731	NESP2	ENSG00000054654	-8.41548e-05	0.000371769	0.0191212	276	1
13342	15228	1-8D	ENSG00000185201	-8.45001e-05	2.66484e-06	0.000248983	503	1
15327	17999	OST4	ENSG00000228474	-8.66957e-05	4.76157e-09	5.78191e-07	621	1
7474	8182	ES8	ENSG00000142937	-9.07181e-05	8.97726e-13	1.38079e-10	785	1
5240	5705	ROMO1	ENSG00000125995	-9.4252e-05	0.000210111	0.0118233	427	1
14245	16438	ALPHA1AT	ENSG00000197249	-0.000109231	9.77632e-06	0.000848858	289	1
362	395	CD74	ENSG00000019582	-0.000111304	2.63738e-13	4.09555e-11	632	1
4749	5123	AREI	ENSG00000121552	-0.000144238	0.000373794	0.0191643	252	1
5725	6255	ATPIP	ENSG00000130770	-0.000152483	5.82091e-06	0.000519379	506	1
4457	4794	MLC-B	ENSG00000118680	-0.000153348	3.88231e-08	4.41544e-06	672	1
8828	9720	ACBD1	ENSG00000155368	-0.000159618	1.08272e-05	0.000928395	584	1
9428	10392	RIGE	ENSG00000160932	-0.000161692	6.30312e-05	0.00429516	472	1
5350	5827	RAL1B	ENSG00000127314	-0.000163434	0.000301174	0.0159885	308	1
1747	1866	LZM	ENSG00000090382	-0.000166271	4.88771e-06	0.000443463	312	1
14599	16868	MT-CO1	ENSG00000198804	-0.000178282	2.17283e-15	3.7331e-13	803	1
10167	11238	KWE	ENSG00000164733	-0.000179854	2.44945e-05	0.00186598	499	1
7083	7748	TMBIM6	ENSG00000139644	-0.000184191	5.53706e-07	5.69576e-05	654	1
14178	16355	FLN	ENSG00000196924	-0.000187924	8.57592e-05	0.00560733	408	1
3236	3478	RPL19	ENSG00000108298	-0.000188347	9.08533e-09	1.07888e-06	819	1
7590	8310	HEL-S-82P	ENSG00000143549	-0.000192451	8.45824e-06	0.000742394	522	1
4252	4573	RGS2	ENSG00000116741	-0.000202489	0.000118943	0.00733177	278	1
4844	5229	HNRPA2B1	ENSG00000122566	-0.000218953	1.14658e-06	0.00011291	705	1
9985	11026	H2A.Z	ENSG00000164032	-0.00022134	1.33054e-06	0.000129447	581	1
4166	4482	SMT3H3	ENSG00000116030	-0.00022172	0.000682418	0.0304449	426	1
3559	3826	ARC21	ENSG00000111229	-0.000222915	2.23112e-06	0.00021321	660	1
748	805	GLUT3	ENSG00000059804	-0.000229127	0.000905698	0.0370304	298	1
11574	12910	HLDF	ENSG00000171858	-0.00022938	1.04084e-06	0.000104407	754	1
9693	10689	PIGR	ENSG00000162896	-0.000229583	0.00111655	0.043243	180	1
10645	11797	ERP57	ENSG00000167004	-0.000234078	3.29705e-05	0.00242252	565	1
1844	1973	LC17	ENSG00000092841	-0.000234834	2.35357e-09	2.87955e-07	835	1
5126	5565	MAR	ENSG00000125347	-0.000235725	0.000270718	0.0147706	367	1
9208	10145	BASS1	ENSG00000159140	-0.000237122	7.24576e-05	0.0048156	602	1
16039	19452	LAG-1	ENSG00000275302	-0.000240479	0.00117814	0.0448446	226	1
5184	5633	SM-D2	ENSG00000125743	-0.000273899	6.28756e-05	0.00429516	522	1
4060	4370	RTN4-C	ENSG00000115310	-0.000275524	1.69138e-05	0.00137958	512	1
5402	5888	DSS1	ENSG00000127922	-0.000276474	0.000397725	0.0201356	526	1
4337	4665	ATP6F	ENSG00000117410	-0.000285004	0.000929673	0.0376224	483	1
13322	15204	RPS27L	ENSG00000185088	-0.000290062	0.00130267	0.0483634	489	1
12786	14463	NPM1	ENSG00000181163	-0.000303946	1.10684e-06	0.000109665	702	1
5794	6336	CAP1	ENSG00000131236	-0.000306993	0.000896399	0.0367433	452	1
11253	12513	HNRNPA3	ENSG00000170144	-0.000319053	6.04517e-05	0.00419011	579	1
4013	4321	NCL	ENSG00000115053	-0.000319469	0.000174755	0.010171	570	1
12749	14415	CDG1Y	ENSG00000180879	-0.000331058	0.000281799	0.015272	603	1
13991	16125	HLA-DRB	ENSG00000196126	-0.000331794	5.78259e-05	0.00403995	446	1
12216	13720	COX8-2	ENSG00000176340	-0.000333169	0.000499003	0.0237027	562	1
2054	2198	DDX17	ENSG00000100201	-0.000334185	2.1797e-06	0.000209536	514	1
2282	2440	RC6-1	ENSG00000101182	-0.000343062	0.000362434	0.0187063	622	1
468	506	DDXBP1	ENSG00000033800	-0.000347898	0.000533176	0.0250314	193	1
4342	4670	TDPX2	ENSG00000117450	-0.000350158	0.00040478	0.0203018	632	1
10207	11288	POPCHAS	ENSG00000164924	-0.000354326	1.54722e-05	0.00129469	544	1
3994	4302	MFH	ENSG00000114861	-0.000354737	0.000852489	0.0357602	303	1
5460	5953	ATP6V1F	ENSG00000128524	-0.000369388	0.000750697	0.0325907	524	1
13423	15320	ZFP36L1	ENSG00000185650	-0.000370147	6.92457e-05	0.00464032	527	1
9817	10838	SSR2	ENSG00000163479	-0.000370927	0.00069871	0.0308311	530	1
7388	8085	IFITM3	ENSG00000142089	-0.000375667	0.000787947	0.033844	500	1
6308	6898	ANX1	ENSG00000135046	-0.000383765	8.93872e-05	0.0057976	668	1

## Sheet: CONtoIPAH_overexpress
Unnamed: 0	Gene	Gene_name	Ensembl_ID	Shift_to_goal_end	Goal_end_vs_random_pval	Goal_end_FDR	N_Detections	Sig
7099	7768	SRRM4	ENSG00000139767	0.0146322	0.0100151	0.0410921	3	1
3117	3352	BA12D24.1.1	ENSG00000107014	0.0143791	0.00859032	0.0364039	5	1
11044	12263	CPLX1	ENSG00000168993	0.0122156	0.00267579	0.0142095	5	1
12866	14598	KCNIP1	ENSG00000182132	0.00987882	0.00128234	0.00775219	6	1
9737	10747	DARP	ENSG00000163126	0.00937102	0.0073557	0.0321574	3	1
2050	2194	SGLT-1	ENSG00000100170	0.00916117	0.00785394	0.0338846	4	1
9761	10776	TDRD10	ENSG00000163239	0.00824689	0.0105674	0.0429088	3	1
10499	11635	RAG1	ENSG00000166349	0.00805119	0.00438476	0.0213984	5	1
5591	6103	MRD3	ENSG00000129910	0.0062365	0.00860989	0.0364581	8	1
6130	6703	RNF122	ENSG00000133874	0.00577184	0.00283796	0.0149148	20	1
15122	17648	RP36	ENSG00000214140	0.00563332	0.00349609	0.0178106	11	1
971	1038	INPP5A	ENSG00000068383	0.00538123	3.17099e-09	9.39587e-08	39	1
14831	17197	ZNF468	ENSG00000204604	0.0053266	2.08209e-05	0.000235592	36	1
3740	4027	DREG	ENSG00000112414	0.00520097	0.000484621	0.00341927	25	1
11810	13216	STOX2	ENSG00000173320	0.00463591	0.000131897	0.00114313	19	1
6495	7107	NEK3	ENSG00000136098	0.00458744	0.0101169	0.0414549	29	1
11647	13014	BPGM	ENSG00000172331	0.00457749	2.96897e-14	1.75409e-12	111	1
14842	17220	GB1	ENSG00000204681	0.00444882	0.000282383	0.00216574	34	1
8271	9101	NEDIHSS	ENSG00000149564	0.00435401	1.22879e-07	2.61466e-06	62	1
9123	10053	SHRM4	ENSG00000158352	0.00417453	0.0124445	0.0491955	19	1
3715	4000	MRT18	ENSG00000112282	0.00407421	4.03398e-07	7.65459e-06	72	1
872	935	TMEM206	ENSG00000065600	0.00405196	1.35406e-05	0.000162376	35	1
8511	9371	HEEW1	ENSG00000152223	0.00401125	1.1603e-05	0.000142797	71	1
10151	11226	GIG1	ENSG00000164684	0.00395935	3.60246e-06	5.16022e-05	51	1
12184	13676	AIM1L	ENSG00000176092	0.00395411	0.0060101	0.0274531	14	1
5304	5780	KIAA0831	ENSG00000126775	0.00393486	9.7685e-07	1.62429e-05	73	1
5929	6485	EEFSEC	ENSG00000132394	0.00393232	4.4719e-05	0.000462651	63	1
12005	13457	THAP6	ENSG00000174796	0.00389275	6.82287e-08	1.54126e-06	59	1
10575	11725	CATSPER2	ENSG00000166762	0.00385943	0.00106598	0.00665115	26	1
13689	15716	MAGEH1	ENSG00000187601	0.003826	7.76181e-07	1.34574e-05	72	1
12603	14222	C14ORF28	ENSG00000179476	0.00380062	2.59028e-09	7.85312e-08	36	1
12742	14417	ZNF792	ENSG00000180884	0.00377296	0.00593083	0.0271989	12	1
12354	13921	RABEP2	ENSG00000177548	0.0037597	4.0203e-08	9.35692e-07	102	1
7523	8241	TPRC	ENSG00000143294	0.0037567	4.93418e-18	4.14497e-16	130	1
2663	2861	SLC30A4	ENSG00000104154	0.00369161	0.00012642	0.00110601	16	1
3347	3597	CDR2L	ENSG00000109089	0.00365843	0.0119519	0.0475511	12	1
11238	12503	SIMC1	ENSG00000170085	0.00363996	4.69975e-05	0.000481896	36	1
9064	9988	SRTD5	ENSG00000157796	0.00363814	2.84093e-07	5.56085e-06	51	1
12876	14610	RGMA	ENSG00000182175	0.00361376	0.00247801	0.0133359	30	1
2010	2152	GTG	ENSG00000100031	0.00357504	0.00502503	0.0238238	22	1
14609	16891	SBBI81	ENSG00000198841	0.00356057	9.21683e-05	0.00084593	40	1
3432	3690	CD57	ENSG00000109956	0.00353923	0.00516213	0.0243593	8	1
2654	2852	BMF	ENSG00000104081	0.00352841	0.00462239	0.0223086	25	1
13308	15196	NELFA	ENSG00000185049	0.00352786	7.40691e-10	2.52038e-08	90	1
2617	2813	SYT-17	ENSG00000103528	0.00351487	0.00141585	0.00842667	24	1
15307	17990	POLR2J2	ENSG00000228049	0.00351447	0.00132092	0.00794966	36	1
3568	3837	MKP7	ENSG00000111266	0.00350571	1.91953e-09	5.97686e-08	79	1
13723	15766	IMD103	ENSG00000187796	0.00346656	0.000308873	0.00233341	30	1
9221	10167	SDR21C2	ENSG00000159231	0.00344897	0.00031878	0.00239698	34	1
3113	3348	DNM1	ENSG00000106976	0.00344861	0.0086602	0.0366231	13	1
10146	11221	ELAPOR2	ENSG00000164659	0.00344328	1.81426e-05	0.000209764	39	1
16055	19537	LINC00069	ENSG00000277149	0.00340861	0.00782394	0.0337864	18	1
14384	16618	EZFIT	ENSG00000197951	0.00340219	0.000823398	0.00535292	17	1
6346	6942	ANKRD6	ENSG00000135299	0.00339942	0.000163931	0.00137998	43	1
1036	1108	DGS-C	ENSG00000070413	0.00338695	1.03773e-08	2.77112e-07	85	1
14671	16958	RORBETA	ENSG00000198963	0.00336042	0.00814759	0.0349223	18	1
11981	13430	KIAA0759L	ENSG00000174606	0.00330764	4.14075e-14	2.37673e-12	97	1
3312	3557	SPINO	ENSG00000108819	0.00330491	9.90855e-09	2.66803e-07	93	1
11390	12685	C6ORF33	ENSG00000170915	0.00329141	0.00308326	0.0159767	32	1
376	412	IBP160	ENSG00000021776	0.003277	1.53239e-13	8.29394e-12	135	1
6000	6563	MYH	ENSG00000132781	0.00325124	0.000355052	0.00262088	30	1
4339	4668	PTCH2	ENSG00000117425	0.00324858	0.00366104	0.0184566	17	1
15196	17782	WSL-LR	ENSG00000215788	0.00323645	0.0061304	0.0278999	38	1
11793	13193	MFSD4B	ENSG00000173214	0.00322485	0.000225238	0.00180112	45	1
125	140	ETV1	ENSG00000006468	0.00322221	0.000125748	0.00110139	70	1
1692	1810	SULEHS	ENSG00000089123	0.00322094	0.000368546	0.00270934	69	1
5120	5560	EFNB2	ENSG00000125266	0.00320656	3.02901e-09	9.03828e-08	93	1
10690	11859	TBC1D16	ENSG00000167291	0.00320614	4.42289e-07	8.29498e-06	50	1
3742	4029	MELF	ENSG00000112425	0.0031876	0.0115312	0.046185	14	1
5256	5724	ARHGEF14	ENSG00000126217	0.00317819	0.00115878	0.00713088	25	1
14692	16989	FAM229B	ENSG00000203778	0.00316758	7.93318e-09	2.1724e-07	76	1
13974	16112	PTPRT	ENSG00000196090	0.00316704	0.00663882	0.029719	16	1
4498	4838	C1ORF198	ENSG00000119280	0.0031619	1.50926e-06	2.39832e-05	56	1
1030	1102	C14ORF101	ENSG00000070269	0.0031353	5.88237e-06	7.84755e-05	60	1
9471	10445	ZNF577	ENSG00000161551	0.00312882	0.00035312	0.002608	22	1
13549	15513	PCH3	ENSG00000186472	0.0031172	0.000386072	0.00282154	42	1
10662	11826	LSFR2	ENSG00000167130	0.00311321	0.000219114	0.00176001	28	1
8350	9191	MTMR12	ENSG00000150712	0.00308975	2.76232e-13	1.456e-11	114	1
1671	1788	VISA	ENSG00000088888	0.00308076	4.49816e-22	5.2573e-20	149	1
11415	12725	CNM	ENSG00000171100	0.00307798	3.54957e-08	8.35781e-07	61	1
12282	13820	RAD60	ENSG00000176953	0.00307694	2.70121e-14	1.60767e-12	186	1
786	846	APPBP2	ENSG00000062725	0.00306654	1.05013e-10	4.00414e-09	127	1
6231	6814	HST2563	ENSG00000134508	0.00306399	0.00471564	0.022671	44	1
4175	4493	RILDBC1	ENSG00000116120	0.00304441	2.38652e-09	7.249e-08	95	1
4181	4499	MARK	ENSG00000116141	0.00303855	0.0116486	0.0465627	23	1
11348	12632	RIFF	ENSG00000170633	0.00303382	8.7174e-13	4.29979e-11	114	1
5869	6421	LLGL	ENSG00000131899	0.00302839	0.00544148	0.0254246	26	1
15015	17517	CEP43	ENSG00000213066	0.00302321	1.27474e-05	0.000154356	59	1
14999	17484	PRR22	ENSG00000212123	0.00296896	0.00842194	0.0358545	10	1
10919	12116	DRR1	ENSG00000168309	0.00296451	0.00502898	0.0238356	23	1
6480	7092	ASEF1	ENSG00000136002	0.00295818	0.00158403	0.00923004	23	1
12359	13926	BAFME	ENSG00000177570	0.00295768	0.00495031	0.0235388	32	1
12467	14056	ACPIN1	ENSG00000178397	0.00294846	0.00137928	0.00823636	25	1
15961	19310	PCDH-BETA16	ENSG00000272674	0.00294712	0.0073037	0.0319852	11	1
4646	5008	MSANTD2	ENSG00000120458	0.00293962	2.42725e-08	5.9497e-07	51	1
14278	16491	PDGF1	ENSG00000197461	0.00291669	2.03625e-05	0.000230961	67	1
12561	14170	FARSLA	ENSG00000179115	0.00290966	8.88473e-09	2.42064e-07	137	1
13406	15312	RNF3A	ENSG00000185619	0.00290581	3.75081e-10	1.32089e-08	95	1
333	365	XT2	ENSG00000015532	0.00289591	2.54913e-06	3.80694e-05	42	1
12066	13533	PCCA	ENSG00000175198	0.00289478	0.000723282	0.0047891	46	1
13720	15761	MCRS2	ENSG00000187778	0.00288716	1.50262e-15	1.04917e-13	130	1
10535	11678	NDST2	ENSG00000166507	0.00286139	0.000700511	0.00467284	21	1
8405	9251	MAKAP	ENSG00000151320	0.00286093	0.000878446	0.00563807	29	1
8640	9514	C18ORF37	ENSG00000153391	0.0028497	4.73861e-13	2.41101e-11	123	1
12862	14593	CDC50B	ENSG00000182107	0.00284006	3.80671e-09	1.10033e-07	129	1
11386	12681	GSTA4-4	ENSG00000170899	0.00281594	6.93367e-12	3.09787e-10	128	1
5371	5854	SLC35E1	ENSG00000127526	0.00281102	3.70565e-12	1.71256e-10	140	1
9411	10377	PPP1R35	ENSG00000160813	0.00280989	2.24123e-09	6.86149e-08	116	1
5755	6290	GNL	ENSG00000130988	0.00280095	0.000201608	0.00164668	26	1
5274	5745	FRMD8	ENSG00000126391	0.00278623	2.95798e-09	8.85144e-08	95	1
6187	6766	CEPT1	ENSG00000134255	0.00278449	3.23277e-07	6.237e-06	79	1
10718	11892	KLHL26	ENSG00000167487	0.00278036	0.0105389	0.0428165	17	1
12284	13822	FIBIN	ENSG00000176971	0.00277801	0.00579116	0.0267255	30	1
15064	17575	NEDMCMS	ENSG00000213593	0.00277788	2.93648e-14	1.74127e-12	171	1
6714	7349	SCAND4	ENSG00000137338	0.00275523	0.00625564	0.028333	15	1
11783	13182	PREL2	ENSG00000173166	0.00275203	0.000152226	0.00129633	89	1
12244	13766	RNF194	ENSG00000176624	0.00275167	2.53141e-08	6.16754e-07	87	1
10033	11087	HHIP	ENSG00000164161	0.00273681	0.00151694	0.0089002	73	1
3959	4267	BTBD21	ENSG00000114626	0.00272357	0.000225102	0.00180112	91	1
6398	7002	C6ORF63	ENSG00000135540	0.00271471	7.40348e-05	0.000703243	57	1
7053	7717	FAM222A	ENSG00000139438	0.00271399	0.0042917	0.0209951	28	1
967	1034	DUBA	ENSG00000068308	0.00271156	8.8048e-14	4.88016e-12	126	1
7593	8315	NICE-4	ENSG00000143569	0.00270917	2.39344e-13	1.26986e-11	194	1
12073	13541	MED16	ENSG00000175221	0.00270823	8.77068e-05	0.000811602	98	1
4905	5297	WDR83	ENSG00000123154	0.00270062	0.000122782	0.00108107	62	1
11583	12930	SRGAP2P1	ENSG00000171943	0.00269956	0.000652688	0.00441763	51	1
3542	3810	ACSS3	ENSG00000111058	0.00269496	0.00088171	0.00565676	42	1
6348	6945	KIAA1009	ENSG00000135315	0.00269055	2.34859e-06	3.53538e-05	67	1
8777	9667	HST2645	ENSG00000154832	0.00267806	2.1396e-05	0.000241326	101	1
6220	6803	HST3308	ENSG00000134444	0.00266578	4.73497e-05	0.000484276	67	1
8862	9761	CRSP33	ENSG00000155868	0.00266163	2.62378e-06	3.90757e-05	81	1
1483	1595	BA465E19.1	ENSG00000083750	0.00264961	1.2543e-07	2.65842e-06	66	1
925	992	PFK-P	ENSG00000067057	0.00264818	4.8044e-07	8.89628e-06	111	1
7351	8045	ZCCHC2	ENSG00000141664	0.00264711	7.27281e-07	1.26951e-05	104	1
12724	14394	GPR157	ENSG00000180758	0.00264639	8.82292e-06	0.000111875	68	1
8382	9228	CDDG	ENSG00000151092	0.00264581	1.1267e-08	2.97911e-07	127	1
12139	13623	BETA3GNTL1	ENSG00000175711	0.00264481	0.0061546	0.0279784	15	1
14113	16285	ZNF136	ENSG00000196646	0.00262986	0.00017058	0.00142553	50	1
12670	14318	CXORF4	ENSG00000180182	0.00262894	2.1822e-11	9.04798e-10	93	1
10788	11965	SRR	ENSG00000167720	0.00262861	9.67753e-05	0.000884356	30	1
791	851	GLTSCR1	ENSG00000063169	0.00262609	0.0104407	0.0424755	30	1
12519	14123	DPY19L3	ENSG00000178904	0.00261707	3.80132e-06	5.40665e-05	55	1
5606	6119	XAP135	ENSG00000130024	0.00261589	1.57072e-15	1.09199e-13	135	1
12647	14284	ZNF784	ENSG00000179922	0.00261132	0.0116396	0.0465498	17	1
3679	3953	FBXO5	ENSG00000112029	0.00260851	0.0102003	0.0417142	27	1
3354	3604	PF1	ENSG00000109118	0.00259767	0.00029693	0.00225849	88	1
14762	17103	SRAGE	ENSG00000204305	0.00259593	0.00172092	0.00989194	51	1
3974	4282	WDR48	ENSG00000114742	0.00259525	6.70983e-08	1.51785e-06	97	1
3895	4198	TBCCD1	ENSG00000113838	0.00259498	0.000563306	0.00389938	22	1
13910	16025	ZNF567	ENSG00000189042	0.00259426	1.26906e-07	2.68617e-06	68	1
12432	14012	DDX10	ENSG00000178105	0.00259156	1.03302e-07	2.25157e-06	81	1
4702	5069	RNF170	ENSG00000120925	0.0025902	9.17255e-07	1.53788e-05	75	1
3119	3354	AD025	ENSG00000107020	0.00258957	4.54793e-12	2.07213e-10	149	1
5596	6108	SCK	ENSG00000129946	0.00258808	2.79654e-05	0.000306214	35	1
5951	6508	KDM6B	ENSG00000132510	0.00257751	1.83358e-26	2.99471e-24	315	1
3075	3307	URG4	ENSG00000106608	0.00257185	3.91662e-06	5.54133e-05	54	1
13582	15556	CFAP73	ENSG00000186710	0.00256703	0.000430048	0.00309377	38	1
8381	9227	ERBA2	ENSG00000151090	0.00256634	0.00539868	0.0252979	36	1
9023	9945	SANDD	ENSG00000157388	0.00256258	0.00216882	0.0119395	31	1
4138	4454	SLC25A12	ENSG00000115840	0.00254796	0.00389198	0.0194165	39	1
9947	10990	SMT3IP2	ENSG00000163904	0.00254425	2.67213e-10	9.62025e-09	100	1
11226	12488	NLGN2	ENSG00000169992	0.00254331	0.0047158	0.022671	13	1
14126	16299	ZNF33B	ENSG00000196693	0.00253635	2.21756e-08	5.47735e-07	90	1
4560	4902	MMSADHA	ENSG00000119711	0.00252771	3.95003e-05	0.000415861	77	1
10054	11109	PGGT1B	ENSG00000164219	0.00252767	1.03722e-10	3.96428e-09	115	1
7801	8545	EIF2B5	ENSG00000145191	0.00252592	2.83609e-07	5.55812e-06	123	1
1365	1469	GSD14	ENSG00000079739	0.00252334	2.21236e-05	0.000248837	117	1
8298	9133	DHCR14A	ENSG00000149809	0.0025121	3.56753e-09	1.04223e-07	109	1
7097	7766	C13ORF32	ENSG00000139737	0.00250591	0.00695625	0.0308198	23	1
14741	17073	ZDBF2	ENSG00000204186	0.00250535	0.000260948	0.0020362	39	1
10699	11872	FN3K	ENSG00000167363	0.0025023	1.8339e-05	0.000211581	51	1
10368	11478	PP6977	ENSG00000165716	0.0025011	0.00265699	0.0141248	15	1
10599	11752	EPP2	ENSG00000166855	0.00249986	3.81098e-10	1.33916e-08	132	1
13913	16028	ABH2	ENSG00000189046	0.00249807	2.80405e-06	4.14163e-05	81	1
2872	3083	R-PTP-S	ENSG00000105426	0.00249486	0.000300861	0.00228465	87	1
3014	3238	EPHB6	ENSG00000106123	0.00249363	8.07017e-05	0.000757132	48	1
10274	11367	MNK	ENSG00000165240	0.00248862	0.000602125	0.00412736	77	1
5936	6492	LANCL2	ENSG00000132434	0.00248561	3.25247e-05	0.000351132	46	1
6925	7577	GLCE	ENSG00000138604	0.00247788	2.75834e-06	4.08534e-05	88	1
5412	5901	CASD1	ENSG00000127995	0.0024735	0.000344975	0.00256122	72	1
12947	14705	NDN	ENSG00000182636	0.00247086	1.91286e-05	0.000219439	97	1
42	49	SAMD2	ENSG00000004139	0.00246215	1.86259e-05	0.00021443	32	1
7591	8313	FATP3	ENSG00000143554	0.0024474	7.02724e-07	1.23332e-05	151	1
1667	1784	C20ORF194	ENSG00000088854	0.0024436	0.00105249	0.00657968	62	1
3660	3934	C6ORF162	ENSG00000111850	0.00244288	2.7551e-08	6.62249e-07	91	1
14309	16526	C5ORF42	ENSG00000197603	0.00243629	6.02747e-06	8.01313e-05	90	1
7974	8758	TMEM168	ENSG00000146802	0.00243439	0.0011594	0.00713192	69	1
649	699	SIKE	ENSG00000052723	0.00243381	1.79544e-12	8.46745e-11	112	1
4070	4381	LANCL1	ENSG00000115365	0.00242984	0.000565495	0.00390959	55	1
909	975	FGFR2	ENSG00000066468	0.00242528	2.16645e-07	4.36239e-06	71	1
14277	16490	SCLIP	ENSG00000197457	0.00242116	0.00846499	0.0359863	36	1
14962	17424	DNAJC19	ENSG00000205981	0.00242031	2.22775e-18	1.94224e-16	249	1
7073	7740	CERS5	ENSG00000139624	0.00240697	0.000166319	0.00139644	83	1
2006	2148	YPEL1	ENSG00000100027	0.00240549	0.00891725	0.0374645	27	1
1024	1096	D3S1319E	ENSG00000070087	0.00240425	2.9785e-06	4.36332e-05	96	1
14257	16463	ZNF786	ENSG00000197362	0.00240232	0.00113602	0.00701973	24	1
7617	8341	NVL2	ENSG00000143748	0.00240221	6.02242e-05	0.000587277	56	1
12091	13565	TMEM9B	ENSG00000175348	0.00240198	2.78296e-22	3.30047e-20	306	1
6016	6581	FBX44	ENSG00000132879	0.00239837	8.4252e-07	1.4372e-05	55	1
10667	11834	SP2	ENSG00000167182	0.00239589	5.25482e-06	7.12227e-05	59	1

## Sheet: IPAHtoCON_delete
Unnamed: 0	Gene	Gene_name	Ensembl_ID	Shift_to_goal_end	Goal_end_vs_random_pval	Goal_end_FDR	N_Detections	Sig
12154	16555	RPS26	ENSG00000197728	0.093588	0	0	636	1
9508	12150	SFTPC	ENSG00000168484	0.0689009	1.06201e-232	1.29903e-229	378	1
7830	9847	EF1A1	ENSG00000156508	0.0425849	0	0	950	1
12666	17447	HBA-T3	ENSG00000206172	0.0282827	3.52985e-19	3.74603e-17	40	1
11760	15915	HBA2	ENSG00000188536	0.0226278	9.40624e-30	1.22875e-27	67	1
7507	9412	ERF2	ENSG00000152518	0.0208225	2.41247e-151	1.47545e-148	358	1
6081	7509	CH25H	ENSG00000138135	0.020021	0.00220083	0.049685	6	1
10313	13399	UL4	ENSG00000174444	0.019287	4.16435e-245	9.33855e-242	585	1
7226	9031	SCGB1A1	ENSG00000149021	0.0170413	1.10651e-38	1.67283e-36	142	1
1426	1711	LFTD	ENSG00000087086	0.0170017	8.71159e-285	3.90715e-281	994	1
10755	14106	CPNE7	ENSG00000178773	0.0167255	0.000488888	0.0150724	16	1
9900	12763	JUNB	ENSG00000171223	0.0163589	3.83999e-203	3.97439e-200	578	1
12354	16845	UL1	ENSG00000198755	0.0156954	2.02572e-233	2.7256e-230	681	1
370	453	VIM	ENSG00000026025	0.0155264	4.98517e-196	4.79111e-193	664	1
7789	9791	WIF-1	ENSG00000156076	0.0153187	0.000948354	0.025988	11	1
5007	6144	APOE	ENSG00000130203	0.0146899	2.55395e-26	3.21154e-24	96	1
6793	8417	FAHD2B	ENSG00000144199	0.0146367	0.00156632	0.038812	8	1
7664	9619	TRIM11	ENSG00000154370	0.014417	0.000680471	0.0196475	12	1
6581	8155	TIP-B1	ENSG00000142669	0.0143472	7.14831e-139	3.43502e-136	523	1
4105	4964	MKP-1	ENSG00000120129	0.0141635	1.8605e-126	6.95364e-124	410	1
9429	12049	NEM/1CHD4	ENSG00000168028	0.0141	6.64568e-171	5.25986e-168	613	1
1700	2038	PLOSL2	ENSG00000095970	0.0139679	0.000137136	0.00497347	11	1
8505	10741	GSTS1	ENSG00000163106	0.0139204	8.21465e-11	6.03978e-09	47	1
2870	3465	EL28	ENSG00000108107	0.0137449	7.7824e-240	1.49589e-236	735	1
12671	17460	HLAA	ENSG00000206503	0.0134486	2.68427e-145	1.44468e-142	560	1
9363	11954	ZSCAN17	ENSG00000167685	0.0130245	0.000706144	0.0202583	11	1
11747	15892	HPD-L	ENSG00000188389	0.0129003	0.00211256	0.0489234	7	1
8786	11121	PNSP-1	ENSG00000164265	0.0128076	2.49244e-05	0.0011216	27	1
6603	8182	ES8	ENSG00000142937	0.0127147	5.07453e-237	7.58642e-234	751	1
12357	16849	MT-ND2	ENSG00000198763	0.0127046	1.9249e-194	1.72663e-191	665	1
12511	17103	SRAGE	ENSG00000204305	0.0126681	0.000364978	0.0116923	37	1
9561	12234	SFTB3	ENSG00000168878	0.0125707	2.07415e-13	1.74423e-11	77	1
12259	16715	PPBL	ENSG00000198286	0.0125685	0.00176379	0.0428372	8	1
10027	12966	CD8BETA	ENSG00000172116	0.0122016	2.69246e-08	1.7251e-06	31	1
11966	16276	LOC100505555	ENSG00000196605	0.0120151	0.00170052	0.0414501	10	1
6024	7435	LP1	ENSG00000137818	0.0118698	2.2548e-261	6.06766e-258	906	1
8857	11230	EDSCV	ENSG00000164692	0.0116586	1.06349e-13	9.11418e-12	46	1
12570	17207	HLC-7	ENSG00000204628	0.0115912	1.82615e-186	1.53568e-183	661	1
3106	3751	MDK	ENSG00000110492	0.0114727	1.10414e-06	6.13892e-05	27	1
1871	2244	UL3	ENSG00000100316	0.011352	4.016e-237	6.75441e-234	832	1
10115	13105	CFL1	ENSG00000172757	0.0112131	3.88247e-113	1.30596e-110	521	1
10192	13224	C1QD1	ENSG00000173372	0.010915	4.38106e-24	5.21657e-22	138	1
11422	15254	ILD2	ENSG00000185303	0.0108444	4.91303e-10	3.46099e-08	77	1
6364	7883	UNC45A	ENSG00000140553	0.0107922	0.00215057	0.0492946	15	1
9780	12558	FOS	ENSG00000170345	0.0106435	7.15265e-84	1.92478e-81	372	1
1336	1605	US7	ENSG00000083845	0.010553	4.92136e-161	3.4851e-158	658	1
8494	10726	H3.3A	ENSG00000163041	0.0104803	7.12496e-99	2.17878e-96	544	1
2018	2417	NDRG3	ENSG00000101079	0.010418	0.00160655	0.0394456	15	1
1514	1813	RPLP0	ENSG00000089157	0.0103458	2.21214e-143	1.14478e-140	617	1
12876	17869	CEP52	ENSG00000221983	0.010183	1.16251e-148	6.5173e-146	663	1
10243	13301	LEU-9	ENSG00000173762	0.0096811	9.7845e-33	1.35722e-30	155	1
12392	16897	CD3EPSILON	ENSG00000198851	0.0096632	8.12954e-22	9.11525e-20	112	1
13098	18469	ECYT6	ENSG00000244734	0.00958889	5.36869e-26	6.56689e-24	178	1
13333	19277	CCL5	ENSG00000271503	0.00947895	3.1637e-44	5.19116e-42	224	1
10043	12992	TRYPTASE-2	ENSG00000172236	0.00945569	1.00644e-11	7.60769e-10	86	1
9565	12238	TMEM150	ENSG00000168890	0.0093041	0.00217424	0.0494465	17	1
11103	14705	NDN	ENSG00000182636	0.00926178	0.00108333	0.0289785	18	1
2543	3068	GLTSCR2	ENSG00000105373	0.00921311	2.47692e-55	4.761e-53	356	1
5830	7193	SCN7A	ENSG00000136546	0.00907667	0.00160156	0.039417	13	1
562	674	DKK3	ENSG00000050165	0.00895473	1.37354e-05	0.00065074	32	1
7629	9577	THY1	ENSG00000154096	0.00888804	0.00177321	0.042911	12	1
8563	10830	AGM	ENSG00000163453	0.00867139	9.55762e-32	1.28598e-29	212	1
7195	8991	AFRO	ENSG00000148671	0.00844418	4.28482e-14	3.7195e-12	103	1
7952	10019	DUSP2	ENSG00000158050	0.00829945	1.11966e-36	1.6375e-34	272	1
8349	10532	RPL29	ENSG00000162244	0.00818775	3.46766e-130	1.45804e-127	723	1
10493	13674	HOBIT	ENSG00000176083	0.00809095	0.000767673	0.0217454	15	1
11994	16309	DQ-A1	ENSG00000196735	0.00802929	5.32828e-12	4.19251e-10	79	1
1602	1915	ITGA6	ENSG00000091409	0.00802729	0.00191932	0.045483	16	1
3134	3782	BL-AC/P26	ENSG00000110848	0.00787223	6.63834e-30	8.75675e-28	200	1
1489	1782	UBXN2C	ENSG00000088833	0.00786413	0.000116134	0.00432849	34	1
9357	11947	EF2	ENSG00000167658	0.00785569	4.66475e-65	1.04607e-62	461	1
10431	13580	CARABIN	ENSG00000175463	0.0078423	2.18197e-10	1.56997e-08	67	1
6409	7937	LLREP3	ENSG00000140988	0.00783522	4.34013e-135	2.01367e-132	855	1
11951	16251	NACA	ENSG00000196531	0.00783117	1.64611e-94	4.92187e-92	621	1
12552	17172	HLC-C	ENSG00000204525	0.00774305	4.7466e-75	1.22818e-72	567	1
1529	1830	MAT8	ENSG00000089356	0.00771686	0.000281155	0.0093176	28	1
12386	16890	MT-ND3	ENSG00000198840	0.00763379	1.14642e-73	2.8565e-71	460	1
6217	7677	S152	ENSG00000139193	0.00757247	3.31027e-05	0.00142756	27	1
3391	4106	OI17	ENSG00000113140	0.00752801	1.2485e-13	1.0632e-11	105	1
4691	5738	PIK3AP	ENSG00000126264	0.0074903	3.12504e-24	3.75424e-22	186	1
11604	15572	IP10-R	ENSG00000186810	0.00746932	0.000236948	0.00799031	23	1
243	303	PG40	ENSG00000011465	0.00740471	1.33748e-12	1.09065e-10	114	1
151	190	C16ORF42	ENSG00000007520	0.007348	6.93822e-05	0.00278668	40	1
12297	16762	DRB5	ENSG00000198502	0.00730923	1.62657e-08	1.0624e-06	67	1
10040	12989	BONZO	ENSG00000172215	0.00730196	1.95173e-06	0.000105464	52	1
12335	16822	MT-CO2	ENSG00000198712	0.0072861	3.5818e-100	1.14745e-97	705	1
11982	16296	TOM7	ENSG00000196683	0.0072193	6.49431e-42	1.04025e-39	367	1
3957	4785	TCF21	ENSG00000118526	0.00720525	0.000218932	0.00745754	33	1
3188	3854	GDIA2	ENSG00000111348	0.00712883	1.96075e-47	3.38229e-45	379	1
11794	15987	CTG-B33	ENSG00000188846	0.0069804	1.24235e-86	3.48246e-84	712	1
5112	6274	ZNF463	ENSG00000130844	0.00689097	2.05964e-14	1.79951e-12	193	1
4785	5856	LKLF	ENSG00000127528	0.0068891	7.04596e-12	5.44847e-10	101	1
1073	1291	THIL	ENSG00000075239	0.00687965	0.00189609	0.0452548	29	1
10191	13223	C1QB	ENSG00000173369	0.00683938	2.02975e-08	1.31934e-06	110	1
6566	8131	US17	ENSG00000142534	0.00674196	4.89736e-66	1.11685e-63	622	1
11156	14794	AXLLG	ENSG00000183087	0.0067385	0.000228946	0.00775936	57	1
9159	11673	MFAP4	ENSG00000166482	0.00659651	2.51566e-05	0.00112827	69	1
3070	3709	CDA01	ENSG00000110077	0.00658635	1.07978e-08	7.12181e-07	69	1
2063	2483	MMIHS4	ENSG00000101335	0.00656534	7.89563e-06	0.000383522	76	1
3662	4435	SDS22	ENSG00000115685	0.00640061	6.16876e-06	0.000304032	60	1
8202	10344	JAML	ENSG00000160593	0.00639092	6.16601e-06	0.000304032	53	1
2412	2914	EF-1D	ENSG00000104529	0.00637723	3.75325e-55	7.11267e-53	544	1
7283	9107	TAGLN1	ENSG00000149591	0.00626831	0.000215571	0.0073617	65	1
8072	10183	TESBP1A	ENSG00000159346	0.00625764	5.71079e-05	0.00234981	75	1
11776	15949	UROS	ENSG00000188690	0.00624029	0.00210715	0.0488824	32	1
10821	14205	IMD21	ENSG00000179348	0.00620535	0.000835186	0.0233142	49	1
4288	5209	PPP1R135	ENSG00000122406	0.00618024	1.41439e-64	3.11978e-62	657	1
10642	13933	JUN	ENSG00000177606	0.00617448	3.53859e-32	4.85833e-30	334	1
9967	12868	RGS19	ENSG00000171700	0.00611418	0.00034422	0.0111722	55	1
9291	11858	IMD19	ENSG00000167286	0.00609407	4.2002e-16	4.03669e-14	160	1
10390	13520	MARCKSL1	ENSG00000175130	0.00606344	7.20719e-10	5.02449e-08	109	1
5183	6370	RAMP2	ENSG00000131477	0.00602651	0.000208937	0.00720831	70	1
3556	4308	EEF1B1	ENSG00000114942	0.00598919	1.08539e-41	1.69814e-39	465	1
2216	2680	BA157L14.2	ENSG00000102760	0.00592863	2.27859e-30	3.03548e-28	470	1
753	903	PP7706	ENSG00000064961	0.00592319	0.00107551	0.0288266	39	1
4608	5631	GOS3	ENSG00000125740	0.00587197	6.92941e-18	7.11719e-16	232	1
7158	8944	TRUP	ENSG00000148303	0.0058669	1.07556e-73	2.7305e-71	713	1
11118	14734	CRIP2	ENSG00000182809	0.00582694	3.73361e-05	0.00159478	90	1
5455	6707	C14ORF1	ENSG00000133935	0.00581497	0.00039139	0.0124495	45	1
11325	15093	SSI3	ENSG00000184557	0.00580172	3.9024e-16	3.77746e-14	245	1
5009	6146	APOC-IB	ENSG00000130208	0.00577099	1.24935e-14	1.12819e-12	201	1
8524	10773	S100-A9	ENSG00000163220	0.00575325	2.96074e-13	2.47433e-11	140	1
9665	12381	EBI2	ENSG00000169508	0.00568419	8.55797e-06	0.0004142	60	1
3473	4211	FAM162A	ENSG00000114023	0.00565907	2.82473e-05	0.00125022	68	1
5015	6154	EL36	ENSG00000130255	0.00565704	1.81274e-56	3.64037e-54	564	1
943	1126	CFAP20	ENSG00000070761	0.00564813	0.000885656	0.0245701	40	1
10655	13954	MER2	ENSG00000177697	0.00564537	3.15743e-05	0.00137043	61	1
12753	17593	US14	ENSG00000213741	0.00561132	1.7939e-50	3.21825e-48	639	1
7569	9499	IDLDP	ENSG00000153234	0.00555324	1.90715e-14	1.67717e-12	197	1
8264	10416	UGRP2	ENSG00000161055	0.00552452	5.32799e-05	0.0022126	71	1
6922	8599	L37	ENSG00000145592	0.00548056	2.12974e-56	4.21406e-54	635	1
12408	16917	MT-ND1	ENSG00000198888	0.00547049	5.75486e-58	1.17321e-55	625	1
2183	2643	MAGE-D2	ENSG00000102316	0.00540434	0.000182128	0.00639824	69	1
858	1025	LUCA2	ENSG00000068001	0.00535484	0.000557762	0.0166771	69	1
2462	2974	TSPAN26	ENSG00000104894	0.00535247	4.46831e-17	4.52038e-15	227	1
8626	10916	UL6	ENSG00000163682	0.00534887	3.47297e-34	4.91882e-32	783	1
12368	16868	MT-CO1	ENSG00000198804	0.00533482	6.48012e-72	1.58527e-69	809	1
3630	4393	IGF-BP53	ENSG00000115457	0.00520192	0.00136757	0.0349433	35	1
6911	8584	FTE1	ENSG00000145425	0.00513154	7.5895e-68	1.82351e-65	828	1
6511	8060	BMKS	ENSG00000141759	0.00512019	6.81319e-05	0.00274465	79	1
10627	13908	CAVIN	ENSG00000177469	0.0050964	1.53751e-05	0.000720808	82	1
12123	16507	GZMM	ENSG00000197540	0.00507429	8.27391e-08	5.17793e-06	96	1
3148	3798	BRAP-1	ENSG00000110934	0.00507246	2.59673e-07	1.53916e-05	104	1
6231	7700	SLRR2D	ENSG00000139329	0.00505599	4.17278e-06	0.000212669	69	1
7908	9959	DSIPI	ENSG00000157514	0.00496472	5.78382e-17	5.80756e-15	287	1
8207	10349	T3G	ENSG00000160654	0.00486257	2.7388e-05	0.00121619	66	1
8101	10223	P20	ENSG00000159713	0.00480904	0.000704863	0.0202583	64	1
5426	6675	APRO2	ENSG00000133639	0.00480643	7.26811e-24	8.57828e-22	535	1
8226	10370	FPLD2	ENSG00000160789	0.00476785	4.03283e-15	3.82125e-13	316	1
3592	4349	SNX17	ENSG00000115234	0.00476653	0.00217557	0.0494465	63	1
4961	6077	RNASE1	ENSG00000129538	0.00472631	4.19469e-06	0.000212979	113	1
2452	2962	FCGRT	ENSG00000104870	0.00472045	9.05028e-06	0.000436457	106	1
10345	13449	RPYL10	ENSG00000174748	0.00470601	1.01375e-55	1.9768e-53	799	1
1748	2091	CIRBP	ENSG00000099622	0.00467859	1.79556e-14	1.59995e-12	265	1
1005	1203	ACAP1	ENSG00000072818	0.00467395	1.56848e-07	9.5927e-06	134	1
2446	2956	SNRP70	ENSG00000104852	0.00467084	0.00201471	0.0473066	71	1
12546	17160	D6S49E	ENSG00000204482	0.00465391	2.37123e-07	1.42432e-05	114	1
5060	6213	PP52	ENSG00000130592	0.0046327	2.15209e-08	1.39214e-06	125	1
1526	1827	FXYD5	ENSG00000089327	0.00459681	1.13542e-14	1.03224e-12	255	1
205	255	DRAP-27	ENSG00000010278	0.00459221	1.91649e-06	0.000103978	129	1
1423	1707	GADD34	ENSG00000087074	0.00458592	8.57454e-12	6.55513e-10	218	1
11826	16048	PLAC9	ENSG00000189129	0.00458106	0.00154564	0.0384409	47	1
8242	10389	ETR101	ENSG00000160888	0.00456364	7.48785e-12	5.75708e-10	261	1
12252	16706	RPL23A	ENSG00000198242	0.00452909	6.58796e-49	1.15118e-46	817	1
8319	10494	DBA11	ENSG00000161970	0.00451808	6.42945e-54	1.18504e-51	790	1
12159	16564	ADIPSIN	ENSG00000197766	0.00449284	8.93126e-05	0.00352405	111	1
9852	12676	US4	ENSG00000170889	0.00448945	4.98966e-47	8.49822e-45	771	1
7106	8873	HUML7-1	ENSG00000147604	0.00448923	6.1011e-41	9.43566e-39	805	1
1554	1857	1R20	ENSG00000090104	0.00442811	5.75311e-10	4.03167e-08	205	1
8593	10871	MNDA	ENSG00000163563	0.00436547	0.00172503	0.0419715	48	1
12431	16946	MT-CO3	ENSG00000198938	0.00433563	8.04616e-51	1.46299e-48	769	1
2395	2895	EIF3S6	ENSG00000104408	0.00433002	2.74384e-11	2.02848e-09	250	1
11124	14743	LCK	ENSG00000182866	0.0043019	1.59881e-06	8.70932e-05	105	1
13406	19564	CCL3	ENSG00000277632	0.00426559	0.000223132	0.0075814	73	1
10414	13554	PHLU	ENSG00000175309	0.00425332	0.00180479	0.0435188	59	1
4385	5329	K-ALPHA-1	ENSG00000123416	0.00421694	5.00447e-15	4.69933e-13	416	1
1821	2182	EIF3EIP	ENSG00000100129	0.00419608	3.21751e-09	2.16458e-07	202	1
95	118	REX1BD	ENSG00000006015	0.00412147	5.63824e-05	0.00232707	109	1
6838	8482	FAM130B	ENSG00000144655	0.0041071	0.000168847	0.00597851	94	1
9936	12817	HOPX	ENSG00000171476	0.0041025	4.53645e-05	0.00191943	147	1
9658	12370	HE5	ENSG00000169442	0.00410045	1.88543e-19	2.02947e-17	373	1
8818	11174	ASD8	ENSG00000164442	0.00407206	0.000972068	0.0265298	95	1
8078	10190	TIS21	ENSG00000159388	0.004041	4.22741e-10	2.99367e-08	266	1
4824	5904	TIS11	ENSG00000128016	0.00402059	9.13632e-19	9.60384e-17	446	1
2111	2546	RNF125	ENSG00000101695	0.00401783	0.000410308	0.0129899	64	1
6531	8085	IFITM3	ENSG00000142089	0.00401645	1.70244e-11	1.26554e-09	212	1
11920	16207	RNB6	ENSG00000196405	0.00397051	6.40585e-08	4.0276e-06	157	1
1123	1348	ICAM-R	ENSG00000076662	0.00393972	2.1915e-05	0.000996168	113	1
2466	2979	OAZ1	ENSG00000104904	0.00388806	3.01067e-26	3.7508e-24	654	1
3849	4653	BHLHB25	ENSG00000117318	0.00388524	0.00201335	0.0473066	81	1
5026	6168	PGLS	ENSG00000130313	0.00387541	0.00048953	0.0150724	90	1
5451	6702	SARAF	ENSG00000133872	0.00386528	5.74225e-13	4.74e-11	381	1
9188	11717	IMD43	ENSG00000166710	0.00385027	2.70027e-35	3.90668e-33	955	1
12634	17362	TMSB4X	ENSG00000205542	0.00383687	9.36947e-42	1.48313e-39	983	1
11197	14873	TENT5C	ENSG00000183508	0.00382193	0.000700049	0.0201695	90	1
11896	16166	HEL-S-69P	ENSG00000196262	0.00381536	1.67611e-14	1.50347e-12	325	1
8163	10299	MFI7	ENSG00000160255	0.00380739	9.44203e-05	0.00367146	107	1
12342	16830	MT-CYB	ENSG00000198727	0.00378677	1.73404e-33	2.43036e-31	682	1
7506	9410	CAMKIV	ENSG00000152495	0.00374631	0.00221406	0.0498163	51	1
11110	14718	LPC2	ENSG00000182718	0.00370078	4.37269e-12	3.46085e-10	280	1

## Sheet: IPAHtoCON_overexpress
Unnamed: 0	Gene	Gene_name	Ensembl_ID	Shift_to_goal_end	Goal_end_vs_random_pval	Goal_end_FDR	N_Detections	Sig
12022	16555	RPS26	ENSG00000197728	0.102396	0	4.70489e-306	636	1
13166	19277	CCL5	ENSG00000271503	0.0573145	3.71109e-84	3.79187e-81	224	1
914	1099	DAPP1	ENSG00000070190	0.0526331	0.00013937	0.00112401	6	1
7769	9847	EF1A1	ENSG00000156508	0.0493299	0	0	950	1
12529	17460	HLAA	ENSG00000206503	0.0455505	1.012e-149	3.36058e-146	560	1
8522	10882	IDDM12	ENSG00000163599	0.0450797	0.000518033	0.00340308	9	1
7764	9841	PR55-BETA	ENSG00000156475	0.0417298	8.22396e-07	1.25562e-05	16	1
1163	1408	UBC1	ENSG00000078140	0.0415448	1.90602e-17	1.05052e-15	44	1
11562	15748	TF2S	ENSG00000187735	0.0409279	3.65406e-31	5.00381e-29	100	1
11221	15105	NELL2	ENSG00000184613	0.0401674	0.000257044	0.00187717	9	1
7972	10133	RAGEF2	ENSG00000158987	0.0394443	2.32975e-06	3.13219e-05	16	1
4626	5705	ROMO1	ENSG00000125995	0.0393843	3.89156e-23	3.54052e-21	66	1
3177	3871	IFG	ENSG00000111537	0.0392627	6.12634e-11	1.94215e-09	26	1
12434	17211	HLA-F	ENSG00000204642	0.0391694	2.73458e-41	6.15651e-39	144	1
11792	16206	PTPN1	ENSG00000196396	0.0391035	3.53039e-17	1.89855e-15	52	1
11855	16296	TOM7	ENSG00000196683	0.0388704	2.80867e-99	3.73076e-96	367	1
5494	6820	KLRD1	ENSG00000134539	0.0383707	2.05093e-14	8.75966e-13	49	1
143	180	AGM6	ENSG00000007312	0.0381275	0.000453222	0.00302977	11	1
4551	5603	PPDPF	ENSG00000125534	0.0381033	5.9934e-84	5.68645e-81	315	1
9897	12905	YEATS3	ENSG00000171843	0.0380974	1.80783e-09	4.54799e-08	22	1
3917	4771	PHF3	ENSG00000118482	0.0380667	3.3316e-14	1.39601e-12	44	1
3335	4065	PRP4H	ENSG00000112739	0.0380555	1.38261e-22	1.20823e-20	66	1
763	922	DGKA	ENSG00000065357	0.0379991	7.66003e-07	1.179e-05	16	1
7786	9871	LEU-16	ENSG00000156738	0.0379156	0.00556952	0.0242319	4	1
2003	2419	CFSMR2	ENSG00000101084	0.037684	1.46111e-31	2.02165e-29	108	1
5191	6434	SIS1	ENSG00000132002	0.0375396	1.47818e-29	1.80135e-27	111	1
12516	17421	RNPS1	ENSG00000205937	0.0375091	4.21157e-27	4.51147e-25	98	1
9339	12049	NEM/1CHD4	ENSG00000168028	0.0371813	7.62308e-131	2.02515e-127	613	1
1168	1413	SYNJ2	ENSG00000078269	0.0362919	3.34522e-06	4.28079e-05	21	1
5240	6489	PNISR	ENSG00000132424	0.035896	1.41845e-43	3.48913e-41	171	1
12198	16818	MT-ND6	ENSG00000198695	0.035879	1.78849e-15	8.33562e-14	50	1
7452	9412	ERF2	ENSG00000152518	0.0357849	3.10341e-74	1.87376e-71	358	1
5361	6650	WDR74	ENSG00000133316	0.0356627	2.27395e-08	4.66845e-07	25	1
3234	3936	C6ORF204	ENSG00000111860	0.0355727	1.24796e-08	2.71589e-07	25	1
11925	16403	PCBP2	ENSG00000197111	0.035568	1.60907e-42	3.74969e-40	181	1
11817	16244	HIP10	ENSG00000196504	0.0354434	6.67808e-19	4.24426e-17	70	1
4654	5738	PIK3AP	ENSG00000126264	0.0354128	1.71657e-43	4.14568e-41	186	1
5241	6491	SEC61G	ENSG00000132432	0.0353942	7.65347e-41	1.69435e-38	152	1
428	521	DAPK2	ENSG00000035664	0.0353919	0.000400718	0.00272263	10	1
3222	3923	COL12A1	ENSG00000111799	0.0352806	0.00763043	0.0313695	7	1
9347	12059	MBBP	ENSG00000168066	0.0352196	4.49434e-38	8.91019e-36	164	1
13183	19333	NBPF26	ENSG00000273136	0.0351846	0.00971191	0.0379422	5	1
11917	16391	TEVANED1	ENSG00000197061	0.0350581	7.8196e-31	1.04917e-28	117	1
9743	12649	ARHGEF13	ENSG00000170776	0.0348392	2.694e-36	4.70847e-34	142	1
7944	10096	TAGLN2	ENSG00000158710	0.0346923	7.76941e-84	6.88007e-81	357	1
2950	3586	WSB1	ENSG00000109046	0.0346447	9.48243e-32	1.35436e-29	128	1
9601	12422	PROMM	ENSG00000169714	0.0346418	2.62329e-56	1.05591e-53	238	1
7984	10145	BASS1	ENSG00000159140	0.0345554	2.84151e-45	7.54875e-43	191	1
10341	13598	NC2-ALPHA	ENSG00000175550	0.034508	1.03168e-39	2.1752e-37	172	1
967	1167	RP8	ENSG00000071994	0.0344865	2.35022e-19	1.59276e-17	79	1
4618	5693	BHLHD4	ENSG00000125952	0.0344439	2.33257e-18	1.37705e-16	62	1
11519	15651	HLD23	ENSG00000187147	0.0343773	1.02685e-05	0.000117381	15	1
11471	15538	E2-20K	ENSG00000186591	0.0342522	1.12351e-06	1.66187e-05	25	1
8486	10832	KCP2	ENSG00000163463	0.0340115	4.139e-18	2.39036e-16	80	1
575	695	SOUL	ENSG00000051620	0.0339044	1.16943e-09	3.03389e-08	37	1
1516	1827	FXYD5	ENSG00000089327	0.0337891	1.50304e-51	4.86947e-49	255	1
9934	12966	CD8BETA	ENSG00000172116	0.0336815	5.07271e-08	9.85099e-07	31	1
4399	5395	BLPI	ENSG00000124107	0.0335501	1.22482e-13	4.94508e-12	77	1
5460	6774	FKBP11	ENSG00000134285	0.0335464	1.92651e-21	1.54156e-19	96	1
12871	18307	GLIF	ENSG00000240972	0.0335089	1.33198e-33	2.0573e-31	160	1
7008	8805	GPR174	ENSG00000147138	0.0334134	0.0030934	0.0149907	14	1
2443	2974	TSPAN26	ENSG00000104894	0.0333884	2.45368e-43	5.82004e-41	227	1
6387	7970	SKAP1	ENSG00000141293	0.0333093	4.65504e-13	1.76665e-11	53	1
6530	8155	TIP-B1	ENSG00000142669	0.0332144	5.60372e-77	3.91759e-74	523	1
7614	9626	BUB3L	ENSG00000154473	0.033199	1.51829e-14	6.54789e-13	68	1
8781	11247	HRAD21	ENSG00000164754	0.0331494	4.22683e-10	1.182e-08	44	1
4076	4964	MKP-1	ENSG00000120129	0.0331483	1.43616e-62	7.0654e-60	410	1
7014	8814	SCIDX1	ENSG00000147168	0.0330371	4.76414e-19	3.07194e-17	93	1
5518	6851	STATIP1	ENSG00000134759	0.0329973	4.09868e-07	6.6556e-06	23	1
10394	13674	HOBIT	ENSG00000176083	0.0329533	0.000683297	0.00429746	15	1
6989	8780	LUC7L2	ENSG00000146963	0.0329027	4.08515e-11	1.32349e-09	50	1
3072	3737	DDX6	ENSG00000110367	0.0328482	2.38745e-13	9.29984e-12	59	1
6649	8300	MKP-5	ENSG00000143507	0.0327702	1.23001e-07	2.19305e-06	28	1
603	730	HSC79E021	ENSG00000054611	0.0327333	0.000135278	0.00109633	13	1
5550	6893	SH3P2	ENSG00000134996	0.032416	6.5121e-20	4.57673e-18	97	1
11243	15146	PRR8	ENSG00000184863	0.0324082	2.19494e-07	3.72136e-06	23	1
2090	2542	CM1P	ENSG00000101654	0.032372	1.79031e-11	5.9901e-10	49	1
5786	7194	I-TRAF	ENSG00000136560	0.0323449	8.09257e-19	5.07045e-17	91	1
5368	6657	NUT2	ENSG00000133398	0.032321	2.1961e-17	1.20541e-15	78	1
1256	1521	PCNP	ENSG00000081154	0.0322217	2.47801e-20	1.82864e-18	89	1
1306	1581	MYST-3	ENSG00000083168	0.0321831	3.30116e-08	6.57412e-07	30	1
1154	1398	CMAP	ENSG00000077984	0.0321583	2.30956e-35	3.7412e-33	175	1
11933	16415	ACS5	ENSG00000197142	0.0321439	0.000391621	0.00267588	14	1
9873	12866	MCAF1	ENSG00000171681	0.0320898	7.98244e-06	9.39989e-05	22	1
6365	7942	FKSG26	ENSG00000141002	0.0318929	1.0168e-27	1.11621e-25	124	1
2039	2473	MSTP086	ENSG00000101294	0.0318835	4.79353e-11	1.53798e-09	48	1
7171	9031	SCGB1A1	ENSG00000149021	0.0318527	1.25921e-22	1.11507e-20	142	1
1865	2256	MHA	ENSG00000100345	0.0317466	1.16783e-21	9.45871e-20	110	1
9613	12437	UGPP2	ENSG00000169764	0.0317028	1.15283e-20	8.85149e-19	91	1
3112	3784	CLECSF2	ENSG00000110852	0.0317017	1.28835e-22	1.13332e-20	120	1
875	1051	CDCBM3	ENSG00000068796	0.0316866	1.73291e-06	2.41146e-05	32	1
7140	8991	AFRO	ENSG00000148671	0.0316088	1.05761e-18	6.56461e-17	103	1
6392	7977	ABCA8	ENSG00000141338	0.0315814	0.00304082	0.0147698	9	1
12724	17869	CEP52	ENSG00000221983	0.0315702	1.97808e-104	2.91943e-101	663	1
12606	17593	US14	ENSG00000213741	0.0315342	7.00447e-71	3.87668e-68	639	1
10179	13346	GNG5	ENSG00000174021	0.0315143	3.93388e-44	1.00488e-41	219	1
3665	4470	PLEK	ENSG00000115956	0.0314877	9.73015e-13	3.59016e-11	49	1
8300	10566	JAK1	ENSG00000162434	0.0314516	2.62355e-24	2.52526e-22	139	1
7815	9911	LIP	ENSG00000157106	0.0314307	1.48607e-10	4.40612e-09	42	1
2005	2423	YSK3	ENSG00000101109	0.0313712	9.39804e-32	1.35436e-29	140	1
510	620	MRT79	ENSG00000047410	0.0313518	1.35142e-17	7.57423e-16	92	1
1196	1450	SP140	ENSG00000079263	0.0313299	3.62454e-08	7.17508e-07	29	1
4616	5691	HNRNPR	ENSG00000125944	0.0313152	9.55431e-13	3.5351e-11	65	1
6656	8309	CAGA	ENSG00000143546	0.0313034	2.19606e-12	7.92672e-11	94	1
2393	2914	EF-1D	ENSG00000104529	0.0312343	3.62481e-84	3.79187e-81	544	1
8545	10915	SLMAP	ENSG00000163681	0.0311743	9.28364e-07	1.4013e-05	28	1
4901	6053	NF110	ENSG00000129351	0.0311424	2.26756e-14	9.65384e-13	66	1
6837	8561	ONZIN	ENSG00000145287	0.0311422	1.01135e-17	5.7165e-16	89	1
1924	2323	HC8	ENSG00000100567	0.0311302	5.05071e-16	2.42197e-14	78	1
1441	1738	POH	ENSG00000087460	0.0310733	5.1585e-34	8.15718e-32	202	1
9944	12982	ISG20	ENSG00000172183	0.0310724	6.36919e-37	1.19158e-34	193	1
6835	8557	OCIAD2	ENSG00000145247	0.0310466	1.9923e-19	1.35712e-17	95	1
760	916	PRKCL2	ENSG00000065243	0.0310204	6.25996e-07	9.80554e-06	31	1
2841	3456	TASOR2	ENSG00000108021	0.0309847	0.000124648	0.00102204	15	1
3799	4626	BLAST	ENSG00000117091	0.0309807	2.52211e-29	3.01813e-27	173	1
4743	5850	HP1BP74	ENSG00000127483	0.0308562	5.05317e-19	3.24257e-17	94	1
3217	3916	CMTRID	ENSG00000111775	0.0307832	1.05381e-56	4.3743e-54	302	1
316	395	CD74	ENSG00000019582	0.0306965	3.53512e-55	1.38109e-52	526	1
2978	3626	UBE2D3	ENSG00000109332	0.0306181	1.36065e-53	4.67714e-51	283	1
3802	4629	PGL4	ENSG00000117118	0.0305358	1.43819e-11	4.83631e-10	64	1
4181	5112	PSPC1	ENSG00000121390	0.0305245	1.13426e-06	1.67404e-05	27	1
9580	12390	HNRPX	ENSG00000169564	0.0305219	8.83477e-36	1.48547e-33	188	1
7534	9529	CD8A	ENSG00000153563	0.0304897	1.21151e-08	2.64679e-07	40	1
11703	16052	CPE-R	ENSG00000189143	0.0304862	0.00422857	0.0193616	15	1
3521	4297	SSR3	ENSG00000114850	0.0304349	9.90182e-15	4.36963e-13	82	1
5989	7446	KUZ	ENSG00000137845	0.030412	1.37537e-07	2.43913e-06	28	1
1300	1574	CRM-1	ENSG00000082898	0.030392	3.36799e-05	0.000336347	18	1
11329	15285	GRIN3	ENSG00000185477	0.0303555	1.63092e-06	2.29244e-05	34	1
3363	4102	GZMK	ENSG00000113088	0.0303281	3.69328e-05	0.000365558	29	1
7045	8863	PP14328	ENSG00000147548	0.0303209	9.45334e-21	7.30051e-19	112	1
5645	7023	UNPH4	ENSG00000135655	0.0302892	2.1931e-18	1.30049e-16	92	1
6887	8626	MDC-3.13	ENSG00000145779	0.0302855	1.83822e-07	3.16694e-06	37	1
9436	12179	HIES	ENSG00000168610	0.0302516	3.69084e-28	4.11979e-26	162	1
9196	11848	HPF7	ENSG00000167232	0.0302264	0.00016112	0.00126712	19	1
826	995	GBF	ENSG00000067082	0.0302171	7.48427e-50	2.2594e-47	317	1
1140	1379	DIC74	ENSG00000077380	0.0301376	1.05596e-11	3.60575e-10	56	1
7395	9333	CCK1	ENSG00000151882	0.0300831	0.0134266	0.0489154	6	1
4813	5942	APOBEC3A	ENSG00000128383	0.030077	2.64565e-08	5.35703e-07	30	1
9043	11628	TAF2H	ENSG00000166337	0.0300525	8.66314e-05	0.000750146	17	1
9568	12370	HE5	ENSG00000169442	0.0300214	1.56313e-50	4.82863e-48	373	1
12071	16636	NY-REN-64	ENSG00000198001	0.0299943	0.000807848	0.00493817	13	1
9393	12117	IRF2	ENSG00000168310	0.0299717	1.56472e-09	3.96645e-08	33	1
370	457	MDU2	ENSG00000026508	0.0298723	4.12329e-36	7.11295e-34	231	1
3532	4311	MATS1	ENSG00000114978	0.0298677	4.68488e-19	3.03557e-17	94	1
10218	13399	UL4	ENSG00000174444	0.0298446	1.80156e-60	8.25178e-58	585	1
7509	9492	HNRNPU	ENSG00000153187	0.0298399	7.78149e-29	9.14704e-27	157	1
13218	19499	TMEM142A	ENSG00000276045	0.0298054	2.58823e-12	9.29175e-11	58	1
8147	10362	TORC2	ENSG00000160741	0.0297813	0.000883934	0.00532727	10	1
11219	15100	PDE4B	ENSG00000184588	0.0297547	8.15043e-19	5.08273e-17	118	1
11022	14754	ZNF721	ENSG00000182903	0.0297342	1.27026e-05	0.000141908	24	1
9538	12321	CGI-106	ENSG00000169230	0.0297171	2.13398e-35	3.49946e-33	196	1
8212	10437	IMD84	ENSG00000161405	0.0297098	1.94741e-07	3.33834e-06	36	1
9074	11674	WEE1A	ENSG00000166483	0.0296922	0.00180065	0.0095634	9	1
1693	2045	PGC	ENSG00000096088	0.0296905	0.00252963	0.0127187	18	1
9107	11724	SLFN5	ENSG00000166750	0.0296432	4.18823e-07	6.78443e-06	31	1
1282	1552	NBLA10236	ENSG00000082153	0.0296358	3.5456e-20	2.602e-18	106	1
2068	2513	WAP5	ENSG00000101443	0.0296339	1.71114e-05	0.000184939	24	1
2996	3647	DHX15	ENSG00000109606	0.0296128	4.21792e-11	1.36318e-09	46	1
1236	1496	HA-8	ENSG00000080608	0.029611	6.1383e-05	0.000563334	16	1
3525	4302	MFH	ENSG00000114861	0.0296058	2.22368e-17	1.21552e-15	97	1
8625	11015	S100P	ENSG00000163993	0.0295571	0.00119652	0.00679785	9	1
1135	1372	USP33	ENSG00000077254	0.0295562	0.00518021	0.0227768	10	1
5730	7124	BRI2	ENSG00000136156	0.0295553	5.31427e-55	1.96082e-52	374	1
4776	5893	PT49	ENSG00000127951	0.0295469	5.53569e-08	1.06258e-06	35	1
8808	11288	POPCHAS	ENSG00000164924	0.0295203	5.04623e-28	5.58576e-26	157	1
354	439	UBR2	ENSG00000024048	0.0294603	0.000598822	0.00385768	17	1
415	507	SLC4A7	ENSG00000033867	0.0294081	2.12421e-07	3.61279e-06	36	1
7193	9060	P65-PAK	ENSG00000149269	0.0294027	0.0015464	0.00842528	10	1
9095	11703	HEL-S-125M	ENSG00000166598	0.0293885	2.1589e-23	1.9777e-21	138	1
10631	14075	TP44	ENSG00000178562	0.0293556	0.0099999	0.0388843	11	1
4272	5228	HECH	ENSG00000122565	0.0293242	5.0197e-18	2.87399e-16	91	1
5544	6886	ETS1	ENSG00000134954	0.0293128	7.53818e-08	1.40829e-06	58	1
11991	16507	GZMM	ENSG00000197540	0.0293052	9.67771e-17	4.94419e-15	96	1
5495	6821	NKG2	ENSG00000134545	0.0292754	0.000375028	0.00258376	17	1
12407	17160	D6S49E	ENSG00000204482	0.0292089	4.62726e-19	3.01293e-17	114	1
7177	9039	TANGO7	ENSG00000149100	0.0292088	4.45843e-23	4.02866e-21	121	1
10741	14252	FAM113B	ENSG00000179715	0.0291726	0.00143746	0.00794912	14	1
3299	4023	KRTCAP1	ENSG00000112378	0.02915	9.89373e-07	1.47994e-05	36	1
8392	10691	CANP2	ENSG00000162909	0.0291046	4.99508e-13	1.8903e-11	73	1
4482	5511	MEA	ENSG00000124733	0.0291017	2.99712e-09	7.35729e-08	53	1
6125	7618	G3BP2	ENSG00000138757	0.0290689	1.18649e-12	4.34164e-11	71	1
11774	16173	SPT3L	ENSG00000196284	0.0290618	0.00399565	0.0184709	8	1
3544	4324	STCD	ENSG00000115085	0.0290519	5.01393e-05	0.000477068	26	1
12877	18324	C6ORF135	ENSG00000241370	0.0290495	0.00335249	0.0160357	11	1
7477	9447	LGMDD3	ENSG00000152795	0.029026	1.19234e-30	1.58378e-28	234	1
382	470	VEZT	ENSG00000028203	0.0289783	0.000237518	0.00175539	23	1
6063	7543	SLEB11	ENSG00000138378	0.0289668	5.98448e-10	1.62228e-08	55	1
9113	11730	OI9	ENSG00000166794	0.0289666	1.21081e-31	1.71098e-29	183	1
9204	11858	IMD19	ENSG00000167286	0.0289507	4.54409e-21	3.57155e-19	160	1
8514	10872	IFIX	ENSG00000163564	0.0289381	1.31834e-06	1.90549e-05	35	1
8073	10270	ITF	ENSG00000160180	0.0289278	0.000296858	0.00212341	13	1
3295	4019	TRIM38	ENSG00000112343	0.0289276	6.87458e-10	1.82133e-08	46	1
3956	4819	MPPH3	ENSG00000118971	0.0289239	5.05471e-13	1.90744e-11	77	1
2094	2547	ANKRD12	ENSG00000101745	0.0289038	5.07725e-32	7.57765e-30	192	1
6938	8701	DIDOD	ENSG00000146247	0.0288807	2.10222e-10	6.0836e-09	68	1
7613	9625	GBP-5	ENSG00000154451	0.0288446	5.58039e-05	0.000518352	27	1
13059	18839	CHURC1	ENSG00000258289	0.0288396	4.30385e-12	1.52856e-10	66	1
10193	13365	CD62P	ENSG00000174175	0.0287976	0.00162792	0.00880086	13	1
4573	5630	TNFSF14	ENSG00000125735	0.028753	0.00167678	0.00902456	17	1
3884	4724	RCN2	ENSG00000117906	0.0287431	1.24544e-13	5.0131e-12	73	1
